# Supplementary material for: Basophil Activation Test Utility as a Diagnostic Tool in LTP Allergy
Source: Int J Mol Sci. 2022 Apr 29;23(9):4979. doi: 10.3390/ijms23094979 (PMC9105056; doi:10.3390/ijms23094979)
Supplement: Supplementary file 1 [file ijms-23-04979-s001.zip]

Archive with 1 entries (1 files):
- ijms-1664976-supplementary.pdf
